# Supplementary material for: Genotype Diversity and Spread of White Spot Syndrome Virus (WSSV) in Madagascar (2012–2016)
Source: Viruses. 2021 Aug 28;13(9):1713. doi: 10.3390/v13091713 (PMC8472404; doi:10.3390/v13091713)
Supplement: Supplementary file 1 [file viruses-13-01713-s001.zip]

Archive with 1 entries (1 files):
- viruses-1285378-supplementary.pdf
